# Supplementary material for: An Interpretable Deep Learning and Molecular Docking Framework for Repurposing Existing Drugs as Inhibitors of SARS-CoV-2 Main Protease
Source: Molecules. 2025 Aug 18;30(16):3409. doi: 10.3390/molecules30163409 (PMC12388385; doi:10.3390/molecules30163409)
Supplement: Supplementary file 1 [file molecules-30-03409-s001.zip]

Archive with 1 entries (1 files):
- molecules-3763501-supplementary.pdf
